# Supplementary material for: Conversion of Ultrasmall Glutathione-Coated Silver Nanoparticles during Dispersion in Water into Ultrasmall Silver Sulfide Nanoparticles
Source: Nanomaterials (Basel). 2024 Sep 5;14(17):1449. doi: 10.3390/nano14171449 (PMC11397201; doi:10.3390/nano14171449)
Supplement: Supplementary file 1 [file nanomaterials-14-01449-s001.zip]

Archive with 1 entries (1 files):
- nanomaterials-3188723-supplementary.pdf
